# Supplementary material for: Monitoring Mortality in Forced Migrants—Can Bayesian Methods Help Us to Do Better with the (Little) Data We Have?
Source: PLoS Med. 2015 Oct 20;12(10):e1001887. doi: 10.1371/journal.pmed.1001887 (PMC4617888; doi:10.1371/journal.pmed.1001887)
Supplement: S2 Text — (TXT) [file pmed.1001887.s002.txt]

### Monitoring mortality in forced migrants ###
### S2 Text. R script to derive Bayesian estimates ###

rm(list=ls(all=TRUE))
library(nleqslv)
library(binom)

### South Sudan example ###

### data extracted from the survey report
### (http://reliefweb.int/sites/reliefweb.int/files/resources/Full%20Report_887.pdf)

# under five death rate
U5DR<-3.98

# under five death rate - lower 95% CI limit
U5DR_lower<-0.55

# under five death rate - upper 95% CI limit
U5DR_upper<-7.39

# total population 
total_population<-4685

# share of children under five in total population
shareU5<-0.222

# recall period
recall<-35 # (5 weeks)

### derivations/approximations

# we approximate the person-time spent at risk and
# the number of deaths as they were not reported

U5_population<-total_population*shareU5
U5_persontime_atrisk<-recall*U5_population

U5_deaths<-U5DR/10000*U5_persontime_atrisk

# we approximate the design effect as ratio of actual (reported)
# variance over theoretical variance (assuming simple random sampling) 

U5_variance_SRS<-U5_persontime_atrisk*(U5DR/10000/U5_persontime_atrisk)*(1-(U5DR/10000/U5_persontime_atrisk))
U5_actual_var<-(sqrt(U5_persontime_atrisk)*((U5DR_upper/10000-U5DR_lower/10000)/2/1.96))^2
design_effect<-U5_actual_var/U5_variance_SRS

# we check that we can reproduce the results from the report
# with our approximations of number of deaths, person-time 
# spent at risk and design effect

binom.confint(U5_deaths/design_effect,U5_persontime_atrisk/design_effect,method="asymptotic")

### numerically fit sceptical prior with mean=1.07 
### and 0.95 percentile=2.1 deaths/10000/day

func<-function(x){c(
x[1]/(x[1]+x[2]),qbeta(0.95,x[1],x[2]))-
c(1.07/10000,2.1/10000)
}
prior<-nleqslv(c(1,10000),func)

# check mean of the prior
prior$x[1]/(prior$x[1]+prior$x[2])*10000

# check 0.95 percentile of the prior:
qbeta(0.95,prior$x[1],prior$x[2])*10000

### derive posterior
posterior<-c(
prior$x[1]+U5_deaths/design_effect,
U5_persontime_atrisk/design_effect-U5_deaths/design_effect+prior$x[2])

# posterior mean
posterior_mean<-posterior[1]/(posterior[1]+posterior[2])*10000

# confidence interval (highest density interval)
hdi<-binom.bayes(U5_deaths/design_effect,U5_persontime_atrisk/design_effect,prior.shape1=prior$x[1],prior.shape2=prior$x[2],tol=1e-8)
hdi<-c(hdi$lower,hdi$upper)*10000

### Bayesian results (as reported in the article)
round(posterior_mean,2)
round(hdi,2)

### Posterior probability that mortality is above the threshold of 2.1:
X<-qbeta(seq(0,1,0.00001),posterior[1],posterior[2])
Y<-ecdf(X)
round(1-Y(2.1/10000),3)


### Iraq example ###

### data extracted from the survey report
### http://reliefweb.int/sites/reliefweb.int/files/resources/Duhok_NutSurveyOct23_Final.pdf

# under five death rate
U5DR<-0.46

# under five death rate - lower 95% CI limit
U5DR_lower<-0.18

# under five death rate - upper 95% CI limit
U5DR_upper<-1.15

# under five deaths
U5_deaths<-7

### derivations/approximations

U5_persontime_atrisk<-1/(U5DR/10000/U5_deaths)

# we approximate the design effect (not reported) using numerical methods

func<-function(x){sum(c(
binom.confint(U5_deaths/x,U5_persontime_atrisk/x,method="wilson")$lower*10000,
binom.confint(U5_deaths/x,U5_persontime_atrisk/x,method="wilson")$upper*10000)-
c(U5DR_lower,U5DR_upper))
}
design_effect<-uniroot(func,interval=c(1,10))$root

# we check that we can reproduce the results from the report
# with our approximation of the design effect

binom.confint(U5_deaths/design_effect,U5_persontime_atrisk/design_effect,method="wilson")

### numerically fit sceptical prior with mean=0.64 
### and 0.05 percentile=0.27 deaths/10000/day

func<-function(x){c(
qbeta(0.05,x[1],x[2]),x[1]/(x[1]+x[2]))-
c(0.27/10000,0.64/10000)
}
prior<-nleqslv(c(1,10000),func)

# check mean of the prior
prior$x[1]/(prior$x[1]+prior$x[2])*10000

# check 0.05 percentile of the prior:
qbeta(0.05,prior$x[1],prior$x[2])*10000

### derive posterior
posterior<-c(
prior$x[1]+U5_deaths/design_effect,
U5_persontime_atrisk/design_effect-U5_deaths/design_effect+prior$x[2])

# posterior mean
posterior_mean<-posterior[1]/(posterior[1]+posterior[2])*10000

# confidence interval (highest density interval)
hdi<-binom.bayes(U5_deaths/design_effect,U5_persontime_atrisk/design_effect,prior.shape1=prior$x[1],prior.shape2=prior$x[2],tol=0.00001)
hdi<-c(hdi$lower,hdi$upper)*10000

### Bayesian results (as reported in the article)
round(posterior_mean,2)
round(hdi,2)

### Posterior probability that mortality is above the threshold of 0.5:
X<-qbeta(seq(0,1,0.00001),posterior[1],posterior[2])
Y<-ecdf(X)
round(1-Y(0.5/10000),3)
